# Supplementary material for: Resveratrol as Inducer of Autophagy, Pro-Survival, and Anti-Inflammatory Stimuli in Cultured Human RPE Cells
Source: Int J Mol Sci. 2020 Jan 27;21(3):813. doi: 10.3390/ijms21030813 (PMC7036848; doi:10.3390/ijms21030813)
Supplement: Supplementary file 1 [file ijms-21-00813-s001.zip]

Archive with 2 entries (2 files):
- Supplementary Table 1.pdf
- Supplementary Video 1.avi
